# Supplementary material for: poolHiTS: A Shifted Transversal Design based pooling strategy for high-throughput drug screening
Source: BMC Bioinformatics. 2008 May 30;9:256. doi: 10.1186/1471-2105-9-256 (PMC2438324; doi:10.1186/1471-2105-9-256)
Supplement: Additional file 1 — The MATLAB code used to implement the poolHiTS algorithm is provided. It includes the advances described in this paper, such as, the error-rate, mixing constraint and the block design strategy. This subroutine implements the standard STD decoding algorithm to identify the active compounds using the result T of a pooled experiment, M. [file 1471-2105-9-256-S1.m]

% poolHiTS_decode.m
%
% pooHiTS : A Shifted Transversal Design based pooling strategy for
% High-Throughput Drug Screening
%
% Decodes results (binary) of an expt. T using M from poolHiTS(n,d,e,m)
%
% Written by: Raghu Kainkaryam, University of Michigan
% Created: December 2007
% Modified : March 2008

function List=poolHiTS_decode(n,d,E,M,T)

[rm cm]=size(M);
Mneg=[];
Mpos=[];
Tneg=find(T==0);
Tpos=find(T==1);

% Search for Inactive Compounds
% All compounds present in (E+1) negative tests
% are tagged inactive

for j=1:cm
    if sum(M(Tneg,j)) >= E+1
        Mneg=[Mneg;j];
    end
end

% Search for Active Compounds
% All compounds present in (E+1) posiyive tests where
% all other compounds have been tagged inactive
% are tagged active

for x=1:cm
    tempM=M(Tpos,:);

    if isempty(find(Mneg==x))
        tempM(:,[Mneg;x])=[];
    else
        tempM(:,Mneg)=[];
    end

    check=find(M(Tpos,x)==1);
    sumM=sum(tempM,2);

    if length(find(sumM(check)==0)) >= E+1

        Mpos=[Mpos;x];
    end
end

Pos=zeros(cm,1);
Neg=ones(cm,1);
Pos(Mpos)=1;
Neg(Mneg)=0;
List=(Pos+Neg)/2;

% disp('Active Compound Ids:')
 Active=find(List==1);
% 
% disp('Number of Inctive Compounds :')
 Inactive=find(List==0);
% length(Inactive);
% 
% disp('Untagged Compound Ids :')
 UnTag=find(List==0.5);

if length(Active) > d, disp('False Positives detected'),end

% End of Function
