# Supplementary material for: poolHiTS: A Shifted Transversal Design based pooling strategy for high-throughput drug screening
Source: BMC Bioinformatics. 2008 May 30;9:256. doi: 10.1186/1471-2105-9-256 (PMC2438324; doi:10.1186/1471-2105-9-256)
Supplement: Additional file 2 — The MATLAB code used to implement the poolHiTS algorithm is provided. It includes the advances described in this paper, such as, the error-rate, mixing constraint and the block design strategy. This subroutine executes Algorithm 3 for a given set of parameters n, d, e, m to obtain the optimal values of q and k. [file 1471-2105-9-256-S2.m]

% poolHiTS_design.m
%
% pooHiTS : A Shifted Transversal Design based pooling strategy for
% High-Throughput Drug Screening
%
% Designs poolHiTS(n,d,e,m)
% Returns [n d e m q G k Emin e_act e_max m_act t]
%
% Written by: Raghu Kainkaryam, University of Michigan
% Created: December 2007
% Modified : March 2008

function Send=poolHiTS_design(n,d,e,m)

prime_set=primes(n); % List of all prime nos. upto n

Choice=[];

for foo=1:length(prime_set)

    q=prime_set(foo);

    if rem(log(n),log(q)) == 0
        Gamma=log(n)/log(q)-1;
    else
        Gamma=floor(log(n)/log(q));
    end

    if d*Gamma <=q

        Emax=floor((q - d*Gamma)/2); % Max. No. Errors correctable

        e_max=Emax/(q*(d*Gamma+2*Emax+1)); % Max. Error-rate handled

        if e_max >= e

            for Emin=0:Emax

                if Emin/(q*(d*Gamma+2*Emin+1)) >= e
                    k=d*Gamma+2*Emin+1;

                    if k < q+1 && ceil(n/q) <=m
                        Choice=[Choice;horzcat(n,d,e,m,q,Gamma,k,Emin,Emin/(k*q),e_max,ceil(n/q),k*q)];
                        break

                    elseif k == q+1 && n == q^(Gamma+1) && q^Gamma<=m
                        Choice=[Choice;horzcat(n,d,e,m,q,Gamma,k,Emin,Emin/(k*q),e_max,q^Gamma,k*q)];
                        break

                    elseif k == q+1 && floor((n-1)/q^Gamma) < q-1 && q^Gamma<=m % STD Correction
                        Choice=[Choice;horzcat(n,d,e,m,q,Gamma,k,Emin,Emin/(k*q),e_max,q^Gamma,(k-1)*q+floor((n-1)/q^Gamma)+1)];
                        break
                    end
                end
            end
        end
    end
end

if isempty(Choice)
    Send=NaN*ones(1,12);
    return;
end

[low loc]=min(Choice(:,end));

Send=Choice(loc,:);

% End of Function
