# Supplementary material for: poolHiTS: A Shifted Transversal Design based pooling strategy for high-throughput drug screening
Source: BMC Bioinformatics. 2008 May 30;9:256. doi: 10.1186/1471-2105-9-256 (PMC2438324; doi:10.1186/1471-2105-9-256)
Supplement: Additional file 3 — The MATLAB code used to implement the poolHiTS algorithm is provided. It includes the advances described in this paper, such as, the error-rate, mixing constraint and the block design strategy. This subroutine executes Algorithm 4 for a given set of parameters n, d, e, m, pB to choose the optimal block configuration of B and nB. It calls the poolHiTS-design.m and poolHiTS-hypgeo.m subroutines. [file 1471-2105-9-256-S3.m]

% poolHiTS.m
%
% pooHiTS : A Shifted Transversal Design based pooling strategy for
% High-Throughput Drug Screening
%
% Written by: Raghu Kainkaryam, University of Michigan
% Created: December 2007
% Modified : March 2008

function poolHiTS_par=poolHiTS(n,d,e,m,pB)

List=[]; % List of all parameters

out=poolHiTS_design(n,d,e,m);
List=[List;horzcat(1,out,out(end))];

s=1; % counter

for i=1:d-1 % loop over d

    if pB ==1, % bSTD does not work for cf=1
        break;
    end

    for j=s:n   % loop over n
        if poolHiTS_hypgeo(n,d,j,i) < pB % Faster way to find blocks that work
            dB=i;
            for nB=s:j-1
                B=ceil(n/nB);
                out=poolHiTS_design(nB,dB,e,m);
                if isnan(out(end))~=1
                    List=[List;horzcat(B,out,B*out(end))];
                end
            end
            s=j;
            break;
        end
    end
end

% Find the design which uses least tests
Opt=find(List(:,end)==min(List(:,end)))
% disp('B nB dB e m q Gamma k Emin e_act e_max m_act tB t')
poolHiTS_par=List(Opt,:);

% If there is more than one design with min. tests, choose one with max.
% e_act
if length(Opt) >1
    Opt=find(poolHiTS_par(:,10)==max(poolHiTS_par(:,10)));
    % If there is more than one design with max. e_act, choose one closest to n
    if length(Opt) >1
        [clo Opt]=min(diag(poolHiTS_par(:,1)'*poolHiTS_par(:,2)));
    end
    poolHiTS_par=poolHiTS_par(Opt,:);
end

% End of Function
