# Supplementary material for: poolHiTS: A Shifted Transversal Design based pooling strategy for high-throughput drug screening
Source: BMC Bioinformatics. 2008 May 30;9:256. doi: 10.1186/1471-2105-9-256 (PMC2438324; doi:10.1186/1471-2105-9-256)
Supplement: Additional file 4 — The MATLAB code used to implement the poolHiTS algorithm is provided. It includes the advances described in this paper, such as, the error-rate, mixing constraint and the block design strategy. This is the main file that needs to be executed, where the parameters n, d, e, m can be set and in-silico experiments can be run. It utilizes the poolHiTS.m subroutine for choosing the design, the poolHiTS-const.m subroutine for construction and the poolHiTS-decode.m subroutine for decoding the results of a pooled assay. [file 1471-2105-9-256-S4.m]

% poolHiTS-main.m
%
% pooHiTS : A Shifted Transversal Design based pooling strategy for
% High-Throughput Drug Screening
% 
% (Error-rate, Mixing Constraint and Block Design included)
% (Example with False Negative Errors)
%
% Written by: Raghu Kainkaryam, University of Michigan
% Created: December 2007
% Modified : March 2008


clear
clc

tic % timer
format short g

n=10000; % Total No. of Compounds
d=3;     % Max. No. of Active Compounds expected
e=0.01;  % Error-rate : fraction of False Results expected
m=10; % Mixing Constraint : Max. No. of Compounds per well
pB=0.99; % Confidence : probability of covering for actives in block

disp('Optimal STD Design Parameters chosen by poolHiTS');
disp('B nB dB e m q Gamma k Emin e_act e_max m_act tB t');
poolHiTS_par=poolHiTS(n,d,e,m,pB)

% iSTD Construction of 0-1 matrix M
M=poolHiTS_const(poolHiTS_par(2),poolHiTS_par(3),e,m,poolHiTS_par(6),poolHiTS_par(7),poolHiTS_par(8));
B=poolHiTS_par(1);
disp('Use the binary matrix M'), B, disp('times over the entire library')


%%%%%%%%%%%%%%%%%%%%%%%%%%%%%%%%%%%%%%%%%%%%%%%%%%
% Run a test experiment
% Let compound nos. 1000, 4000 and 7000 be Active
%%%%%%%%%%%%%%%%%%%%%%%%%%%%%%%%%%%%%%%%%%%%%%%%%%
Nat=zeros(n,1);
Nat([1000 4000 7000])=1;

% Taking care of blocks
B=poolHiTS_par(1);
nB=poolHiTS_par(2);
dB=poolHiTS_par(3);
Emin=poolHiTS_par(9);
right=floor(n/B);
extra=n-right*B;

count=1;
Status=[];
HouseKeep=[];

% Since the block size and number of compounds in a block might not add up
% to the actual library size, we need to distribute the blanks evenly
% across the all blocks. The blanks are used for housekeeping -- to check
% if the decoding is correct.
for block=1:B

    NatBlock=[];
    if block <= extra
        NatBlock=Nat(count:count+right);
        count=count+right+1;
    else
        NatBlock=Nat(count:count+right-1);
        count=count+right;
    end

    hkzeros=nB-length(NatBlock);
    NatBlock=[NatBlock;zeros(hkzeros,1)];

    % In-Silico Experiment
    T=M*NatBlock;
    T(find(T>0))=1; % Converting the results to binary -- positive/negative

    % Introduce Error (STD designed for Emin=iSTD(9))
    errT=randperm(length(T));

    % Since Emin=1, introduce Emin+1 random errors (EXtra errors)
    for bar=1:Emin
        if T(errT(bar))==1
            T(errT(bar))=0;
        else
            T(errT(bar))=1;
        end
    end

    %%%%%%%%%%%%%%%%%%%%%%%%%%%%%%%%%%%%%%%%%%%%%%%%%%%%%%%%%%%%%
    % Decode & Store results of in-silico experiment with error)%
    %%%%%%%%%%%%%%%%%%%%%%%%%%%%%%%%%%%%%%%%%%%%%%%%%%%%%%%%%%%%%
    Find=poolHiTS_decode(nB,dB,Emin,M,T);
    Status=[Status;Find(1:end-hkzeros)];
    HouseKeep=[HouseKeep;Find(end-hkzeros+1:end)];

end

Compare=horzcat(Nat,Status);

% Status of all compounds used as controls
Contrast=horzcat(zeros(length(HouseKeep),1),HouseKeep)

plot(1:n,Nat,'ob',1:n,Status,'.r')


% Time taken for whole process (in minutes)
time_mins=toc/60

% End of Main
