# Supplementary material for: poolHiTS: A Shifted Transversal Design based pooling strategy for high-throughput drug screening
Source: BMC Bioinformatics. 2008 May 30;9:256. doi: 10.1186/1471-2105-9-256 (PMC2438324; doi:10.1186/1471-2105-9-256)
Supplement: Additional file 5 — The MATLAB code used to implement the poolHiTS algorithm is provided. It includes the advances described in this paper, such as, the error-rate, mixing constraint and the block design strategy. This subroutine executes Construction 2 for a given set of parameters n, q and k. [file 1471-2105-9-256-S5.m]

% poolHiTS_constr.m
%
% pooHiTS : A Shifted Transversal Design based pooling strategy for
% High-Throughput Drug Screening
%
% Constructs poolHiTS(n,d,e,m) given [q Gamma k]
%
% Written by: Raghu Kainkaryam, University of Michigan
% Created: December 2007
% Modified : March 2008

function M=poolHiTS_const(n,d,e,m,q,Gamma,k)

flag=0;
% Check if STD Correction is needed
if k == q+1 && floor((n-1)/q^Gamma) < q-1 && q^Gamma<=m
    flag=1;
end

M=zeros(k*q,n);
s=zeros(k,n);

C00=zeros(q,1);
C00(1)=1;

for j=1:k
    for i=1:n
        if j-1 < q
            for c=0:Gamma
                s(j,i)=s(j,i)+ ((j-1)^c)*floor((i-1)/q^c);
            end
        elseif j-1==q
            s(j,i)=floor((i-1)/q^Gamma);
        end

        M((j-1)*q+1:j*q,i)=circshift(C00,s(j,i));
    end
end

if flag==1
    M((k-1)*q+(floor(n/q^Gamma)+1)+1:k*q,:)=[];
end


% End of Function
