# Supplementary material for: poolHiTS: A Shifted Transversal Design based pooling strategy for high-throughput drug screening
Source: BMC Bioinformatics. 2008 May 30;9:256. doi: 10.1186/1471-2105-9-256 (PMC2438324; doi:10.1186/1471-2105-9-256)
Supplement: Additional file 6 — The MATLAB code used to implement the poolHiTS algorithm is provided. It includes the advances described in this paper, such as, the error-rate, mixing constraint and the block design strategy. This subroutine evaluates the left hand side of Equation 2 for a given set of n, d, nB and dB. [file 1471-2105-9-256-S6.m]

% poolHiTS_hypgeo.m
%
% pooHiTS : A Shifted Transversal Design based pooling strategy for
% High-Throughput Drug Screening
%
% Calculates the probability for given n, d, nB, dB
%
% Written by: Raghu Kainkaryam, University of Michigan
% Created: December 2007
% Modified : March 2008

function P=poolHiTS_hypgeo(n,d,nB,dB)

F=[];

for i=0:dB
    F(i+1)=exp(gammaln(d+1)+gammaln(n-d+1)+gammaln(nB+1)+gammaln(n-nB+1)-gammaln(i+1)-gammaln(d-i+1)-gammaln(nB-i+1)-gammaln(n-d-nB+i+1)-gammaln(n+1));
end

P=sum(F);

% End of Function
